# Supplementary material for: Meeting Prevention Beyond Awareness: A Qualitative Study Exploring Attitudes and Beliefs Towards Dating Violence and Prevention Among Emerging Adults
Source: Int J Environ Res Public Health. 2026 Feb 27;23(3):294. doi: 10.3390/ijerph23030294 (PMC13026653; doi:10.3390/ijerph23030294)
Supplement: Supplementary file 1 [file ijerph-23-00294-s001.zip]

Archive with 1 entries (1 files):
- ijerph-4157760-supplementary.pdf
